# Supplementary material for: Isolation, Characterization, and Comparative Analysis of Two Subtypes of Goose Astrovirus in Guangdong Province, China
Source: Microorganisms. 2025 Apr 30;13(5):1037. doi: 10.3390/microorganisms13051037 (PMC12114045; doi:10.3390/microorganisms13051037)
Supplement: Supplementary file 1 [file microorganisms-13-01037-s001.zip]

Archive with 2 entries (2 files):
- microorganisms-3524754 Supplementary Figure.pdf
- microorganisms-3524754 Supplementary Table S1.pdf
